# Supplementary material for: Isolation, Chemical Characterization, and Antimicrobial Activity of Secondary Metabolites from Pseudocyphellaria faveolata
Source: Molecules. 2025 Mar 18;30(6):1368. doi: 10.3390/molecules30061368 (PMC11944333; doi:10.3390/molecules30061368)
Supplement: Supplementary file 1 [file molecules-30-01368-s001.zip]

Archive with 1 entries (1 files):
- molecules-3379933-supplementary.pdf
